# Supplementary material for: Glutathione and Ascorbic Acid Accumulation in Mango Pulp Under Enhanced UV-B Based on Transcriptome
Source: Antioxidants (Basel). 2024 Nov 20;13(11):1429. doi: 10.3390/antiox13111429 (PMC11591329; doi:10.3390/antiox13111429)
Supplement: Supplementary file 1 [file antioxidants-13-01429-s001.zip]

Archive with 2 entries (2 files):
- Supplementary Figures.docx
- Supplimentry Tables File.xlsx
