# Supplementary material for: Glutathione and Ascorbic Acid Accumulation in Mango Pulp Under Enhanced UV-B Based on Transcriptome
Source: Antioxidants (Basel). 2024 Nov 20;13(11):1429. doi: 10.3390/antiox13111429 (PMC11591329; doi:10.3390/antiox13111429)
Supplement: Supplementary file 1 [file antioxidants-13-01429-s001.zip › Supplimentry Tables File.xlsx]

## Sheet: Table S1
Table S1. List of UV-B radiation intensities (kJ·m−2·d−1) in natural light (10:00 a.m.–11:00 a.m.)
Sampling	Abbreviation	2021-2022	2022-2023	2024
First	30 d	617	609	626
Second	40 d	608	598	613
Third	50 d	589	621	617
Fourth	60 d	611	622	622
Fifth	70 d	602	588	625
Sixth	80 d	628	631	614
Sevevth	90 d	607		626

## Sheet: Table S2
Table S2. This table provides a list of 18 primers used for qRT-PCR. For each gene, the forward and reverse primer sequences are provided, along with the expected amplicon size in base pairs (bp) and melting temperature (Tm) of the primers,
Gene names	Primer Type	Primer Sequence	Tm	Amplicon Size (bp)
LOC123222787	Forward	TGTTGCGACTGATGATGGG	57.8	84bp
	Reverse	GCAACCGAAGCATCAACAG	57.1
LOC123205431	Forward	GGCACCAAGAGTCTACCATCAG	56.5	197bp
	Reverse	CCATTAGCGTTCCAGATTCTAGTTC	56.3
LOC123196267	Forward	ATTGAAGGTCGTGGAAAGATTGTG	56.3	125bp
	Reverse	TCACTACCAGGAATGTCAGGAATG	56.5
LOC123192173	Forward	AAGAGCCAGGAAACAATGAGGAG	56.8	233bp
	Reverse	AGGTGATGTCGTTGGAGCATATC	56.8
LOC123200680	Forward	CTATCTTGGCGTCATCTTCACTTG	56.3	142bp
	Reverse	GTCTTCTCCGTAGCAGCTCTG	56.2
LOC123228719	Forward	CCGTCTGTGAATCTTCCATCATTG	56.5	187bp
	Reverse	CCTGCTGCTTCCTGCTCTTC	56.7
LOC123228710	Forward	AAGTATGAGTCCAGAGAAGAAGAGG	56	111bp
	Reverse	GGGTTTGCCGTTGTGAATGAG	56.3
LOC123229182	Forward	ATTGGGTTGGCTTGCTAATTTGG	56.6	117bp
	Reverse	GGTGCTTGTGAATACTCTTGTATCC	56.4
LOC123213439	Forward	TCATCTAGTAATGGCTGGACAAGG	56.4	178bp
	Reverse	TGGAGAAGCGGAGAACAGATAAG	56.2
LOC123222616	Forward	TTATGATACCGACGAGGGCTTTC	56.6	196bp
	Reverse	AACAATCCTAGTCCATCCACCAAG	56.8
LOC123207943	Forward	TTGGCTCTTTGATGGTGAAACTTAC	56.7	82bp
	Reverse	TCTCCTGCTACCTCTGCTATGG	56.8
LOC123229226	Forward	TCGCTTCTGCTTCTGCTTCC	56.4	117bp
	Reverse	ACTGTCGGTTCGTCGCATTC	56.8
LOC123198607	Forward	CCTGCTCTCCTTCTTCGCTTAG	56.6	101bp
	Reverse	ATCTCTTGCTCATGCCTGATGG	56.6
LOC123212361	Forward	TAACGGTGTCTCCTATGTGAACTC	56.4	248bp
	Reverse	GTCCAGAACCATAACCAACAACC	56.1
LOC123201810	Forward	GTGGTGGTGGAAGCGGATG	56.4	218bp
	Reverse	GAGGAAGGTAACATTGAAGCAGAAG	56.6
LOC123215893	Forward	ACCGAAGGCGATACGATTGTC	56.5	116bp
	Reverse	TCATCTGTTCCATCACTCCAAGG	56.3
LOC123218301	Forward	GAACCACCTGTCCAATCCTACC	56.4	207bp
	Reverse	ACCAGTCTCCAGCAAGTATGATG	56.4
LOC123228042	Forward	CTGGTGCTCCTGATCTTCTTGG	56.8	100bp
	Reverse	GTGTTGATGTAGTGTGCCTTGTAAG	57.1
Actin	Forward	TGGACTATGAGCAGGAACTTGAG	56.1	140bp
	Reverse	AATGAGTGATGGCTGGAAGAGG	56.1

## Sheet: Table S3
Table S3. Statistical results of transcriptome sequencing of mango fruit pulp data.
Sample	Raw Reads	Clean Reads	Clean Base(G)	Error Rate(%)	Q20(%)	Q30(%)	GC Content(%)
CK_30d-1	45273142	42202138	6.33	0.01	98.05	94.22	44.44
CK_30d-2	47491552	44373580	6.66	0.01	98.34	95.15	44.54
CK_30d-3	43502802	40820438	6.12	0.01	98.39	95.3	44.68
CK_40d-1	42182436	39867648	5.98	0.01	98.24	94.9	44.92
CK_40d-2	51444354	48931586	7.34	0.01	97.99	94.11	44.61
CK_40d-3	44206022	41894634	6.28	0.01	98.39	95.28	44.78
T_40d-1	45173724	41594576	6.24	0.01	98.39	95.29	44.39
T_40d-2	50208930	46885482	7.03	0.01	98.14	94.53	44.28
T_40d-3	49592526	47058882	7.06	0.01	98.23	94.8	44.02
CK_90d-1	48414140	46293620	6.94	0.01	98.12	94.46	44.39
CK_90d-2	56326364	54092194	8.11	0.01	98.27	94.87	44.45
CK_90d-3	49695800	47684410	7.15	0.01	98.18	94.63	44.43
T_90d-1	49043828	46950024	7.04	0.01	98.21	94.69	44.44
T_90d-2	50653858	48165140	7.22	0.01	98.36	95.14	44.42
T_90d-3	52482536	49641106	7.45	0.01	98.43	95.35	44.43

## Sheet: Table S4
Table S4. Statistical transcriptome sequencing results of mango fruit pulp data.
Sample	Total Reads	Reads mapped	Unique mapped	Multi mapped	Read1 mapped	Read2 mapped	'+' mapped	'-' mapped
CK_30d-1	46293620	42971104(92.82%)	40798559(88.13%)	2172545(4.69%)	20522441(44.33%)	20276118(43.80%)	20400116(44.07%)	20398443(44.06%)
CK_30d-2	54092194	50205312(92.81%)	47629409(88.05%)	2575903(4.76%)	23938003(44.25%)	23691406(43.80%)	23816699(44.03%)	23812710(44.02%)
CK_30d-3	47684410	44197864(92.69%)	41907155(87.88%)	2290709(4.80%)	21069365(44.19%)	20837790(43.70%)	20956798(43.95%)	20950357(43.94%)
CK_40d-1	46950024	43666729(93.01%)	41435408(88.25%)	2231321(4.75%)	20825894(44.36%)	20609514(43.90%)	20718596(44.13%)	20716812(44.13%)
CK_40d-2	48165140	44723858(92.86%)	42431164(88.10%)	2292694(4.76%)	21297188(44.22%)	21133976(43.88%)	21210225(44.04%)	21220939(44.06%)
CK_40d-3	49641106	46156493(92.98%)	43779195(88.19%)	2377298(4.79%)	21982499(44.28%)	21796696(43.91%)	21889009(44.09%)	21890186(44.10%)
T_40d-1	39867648	37142666(93.16%)	34825887(87.35%)	2316779(5.81%)	17507020(43.91%)	17318867(43.44%)	17405305(43.66%)	17420582(43.70%)
T_40d-2	48931586	45509105(93.01%)	43065386(88.01%)	2443719(4.99%)	21677310(44.30%)	21388076(43.71%)	21512718(43.96%)	21552668(44.05%)
T_40d-3	41894634	39075906(93.27%)	36923658(88.13%)	2152248(5.14%)	18551910(44.28%)	18371748(43.85%)	18446334(44.03%)	18477324(44.10%)
CK_90d-1	41594576	38743200(93.14%)	36653677(88.12%)	2089523(5.02%)	18413757(44.27%)	18239920(43.85%)	18304704(44.01%)	18348973(44.11%)
CK_90d-2	46885482	43697100(93.20%)	41387750(88.27%)	2309350(4.93%)	20806446(44.38%)	20581304(43.90%)	20669001(44.08%)	20718749(44.19%)
CK_90d-3	47058882	43815010(93.11%)	41503465(88.19%)	2311545(4.91%)	20867850(44.34%)	20635615(43.85%)	20725490(44.04%)	20777975(44.15%)
T_90d-1	42202138	39493816(93.58%)	37324034(88.44%)	2169782(5.14%)	18761371(44.46%)	18562663(43.99%)	18644002(44.18%)	18680032(44.26%)
T_90d-2	44373580	41503886(93.53%)	39253742(88.46%)	2250144(5.07%)	19719431(44.44%)	19534311(44.02%)	19606657(44.19%)	19647085(44.28%)
T_90d-3	40820438	38272944(93.76%)	36186791(88.65%)	2086153(5.11%)	18175146(44.52%)	18011645(44.12%)	18075266(44.28%)	18111525(44.37%)
